# Supplementary material for: Newborn Screening with (C16 + C18:1)/C2 and C14/C3 for Carnitine Palmitoyltransferase II Deficiency throughout Japan Has Revealed C12/C0 as an Index of Higher Sensitivity and Specificity
Source: Int J Neonatal Screen. 2023 Oct 27;9(4):62. doi: 10.3390/ijns9040062 (PMC10660675; doi:10.3390/ijns9040062)
Supplement: Supplementary file 1 [file IJNS-09-00062-s001.zip]

Archive with 3 entries (3 files):
- IJNS2023_FigureS1.pdf
- IJNS2023_TableS1.pdf
- IJNS2023_TableS2.pdf
